# Supplementary material for: Association of Dietary Patterns, C-Reactive Protein, and Risk of Obesity Among Children Aged 9–17 Years in Guangzhou, China: A Cross-Sectional Mediation Study
Source: Nutrients. 2024 Nov 8;16(22):3835. doi: 10.3390/nu16223835 (PMC11597664; doi:10.3390/nu16223835)
Supplement: Supplementary file 1 [file nutrients-16-03835-s001.zip]

Archive with 1 entries (1 files):
- nutrients-3261591-supplementary.pdf
